# Supplementary material for: Quantitative Method for Analysis of Lipids by LC-HRMS and Fatty Acid Methyl Ester by GC-FID in Macauba (Acrocomia aculeata) Oils
Source: Plants (Basel). 2026 Jan 15;15(2):268. doi: 10.3390/plants15020268 (PMC12845416; doi:10.3390/plants15020268)
Supplement: Supplementary file 1 [file plants-15-00268-s001.zip]

Archive with 1 entries (1 files):
- plants-4083332-supplementary.pdf
